# Supplementary material for: Altered Diastolic Flow Patterns and Kinetic Energy in Subtle Left Ventricular Remodeling and Dysfunction Detected by 4D Flow MRI
Source: PLoS One. 2016 Aug 17;11(8):e0161391. doi: 10.1371/journal.pone.0161391 (PMC4988651; doi:10.1371/journal.pone.0161391)
Supplement: S1 File — (XLSX) [file pone.0161391.s001.xlsx]

## Sheet: Analysis 150119
Patients											MRI data					4D flow MRI volume data							4D flow MRI Kinetic energy data
#	Age (years)	Gender (f/m)	Length (cm)	Weight (kg)	Body Mass Index	Body Surface Area (Mosteller)	Heart Rate at rest	Blood pressure at rest (S/D)	NYHA class	VO2max ml/(min x kg)	EF (%)	Late gadolinium enhancement	LVEDV-index (ml/m2)	LVESV-index (ml/m2)	LV Mass index (g/m2)	Direct Flow (ml)	Retained Inflow (ml)	Delayed Ejection Flow (ml)	Residual Volume (ml)	Descripancy between LV inflow and outflow (%)	Non-ejecting volume ratio	Direct flow volume ratio	Direct Flow KE at ED (J)	Retained Inflow KE at ED (J)	Delayed Ejection Flow KE at ED (J)	Residual Volume KE at ED (J)	Non-ejecting KE ratio	Direct flow KE ratio
1	64	m	176	82	26.4721	2.00222	58	140/90	2	24.9	75	negative	58.4351	20.9767	41.454	39.033	23.304	20.33	24.67	0.0476924	0.446935	0.363639	0.000527	0.000213	0.000193	7.3e-05	0.284294	0.523857
2	67	m	180	93	28.7037	2.15639	83	160/80	1	18.3	71	positive	61.2135	15.7671	68.1696	55.467	19.266	18.743	27.241	0.00698496	0.385247	0.459468	0.000754	9.4e-05	0.000186	3.5e-05	0.120674	0.705332
3	65	f	162	62	23.6244	1.67033	58	140/80	2	22.9	62	positive	76.6316	29.9342	46.0987	33.348	25.694	25.433	32.384	0.00442058	0.496988	0.285367	0.000501	9.7e-05	0.000548	6e-05	0.130182	0.415423
4	76	f	162	65	24.7676	1.71026	69	150/75	1	20.8	66	negative	49.1152	16.9565	33.9129	31.158	16.574	14.042	16.051	0.0530252	0.419204	0.400355	0.000374	9.6e-05	0.000171	3.9e-05	0.198529	0.55
5	73	f	168	78	27.6361	1.90788	62	150/80	1	24.7	69	negative	62.3729	18.345	45.0762	41.846	17.438	20.913	23.665	-0.058634	0.395754	0.402908	0.000794	7.9e-05	0.000321	3.8e-05	0.0949675	0.644481
6	71	m	178	91	28.7211	2.12119	54	150/80	1	23.3	65	negative	78.258	32.5289	64.5864	38.943	30.483	36.768	37.847	-0.090528	0.474382	0.270362	0.000562	0.000242	0.000504	0.000177	0.282155	0.378451
7	69	m	175	75	24.4898	1.90941	75	150/80	1	21.3	61	negative	49.23	14.6642	38.7555	47.712	18.884	15.911	12.616	0.0446423	0.33115	0.501582	0.000959	0.000123	0.000207	4.3e-05	0.124625	0.71997
8	67	m	174	87	28.7356	2.05061	60	140/70	2	20.5	64	negative	71.1983	24.8707	50.229	59.344	23.585	25.172	26.538	-0.0191369	0.372274	0.440761	0.000663	0.00014	0.000183	3.9e-05	0.174634	0.646829
9	61	m	179	84	26.2164	2.04369	71	120/80	1	24.4	73	positive	69.9715	29.3587	57.2494	59.946	19.386	15.65	40.078	0.0471052	0.440278	0.443847	0.000351	6.3e-05	3.6e-05	3e-05	0.19375	0.73125
10	70	f	172	107	36.1682	2.26102	62	145/80	1	15	66	negative	63.688	21.6716	44.6701	59.215	23.274	24.942	22.86	-0.0202209	0.354087	0.454486	0.000645	0.00014	0.00026	3.7e-05	0.163586	0.596118
11	69	m	183	87	25.9787	2.10297	72	140/85	2	24.5	61	negative	80.3624	31.3841	56.5865	51.047	26.016	30.074	42.408	-0.0526582	0.457563	0.34136	0.000624	0.000134	0.000322	7.8e-05	0.183074	0.53886
12	72	m	183	94	28.0689	2.18594	67	140/80	1	19.6	55	negative	69.0778	26.5332	43.0021	49.239	15.147	20.672	46.386	-0.0858106	0.468145	0.374612	0.001115	6.9e-05	0.000369	8.7e-05	0.095122	0.679878
13	64	m	163	93	35.0032	2.05203	69	135/90	2	15.8	51	positive	66.2758	28.752	47.7576	45.496	26.239	21.683	35.04	0.0635115	0.477028	0.354165	0.001138	0.00016	0.000497	9.5e-05	0.134921	0.602116
14	68	f	159	68	26.8977	1.73301	65	155/70	2	15.6	58	positive	59.4341	19.042	48.4705	35.056	18.864	16.996	19.366	0.0346625	0.423456	0.388299	0.00031	0.00016	0.000184	5e-05	0.298295	0.440341
15	64	m	170	78	26.9896	1.9192	93	160/85	2	22.5	56	negative	38.5577	8.3368	34.3893	41.002	12.094	10.105	10.246	0.0374604	0.304169	0.55826	0.000858	6.8e-05	0.000146	2.3e-05	0.083105	0.783562
16	68	m	164	69	25.6544	1.77294	58	140/80	1	27.9	66	positive	67.684	29.8938	58.6595	39.556	20.25	21.516	35.036	-0.0211517	0.475129	0.339945	0.000507	7.9e-05	0.00024	5.5e-05	0.1521	0.575482
17	63	m	168	63	22.3214	1.71464	78	125/67	2	28.6	56	positive	91.5643	36.7423	67.6526	36.462	34.051	27.583	40.721	0.0917278	0.538626	0.262657	0.000515	0.000284	0.000436	0.000126	0.301249	0.378398
18	65	m	171	72	24.623	1.84932	66	170/90	1	28.6	52	negative	76.7848	27.0369	54.0738	57.054	20.813	22.058	36.864	-0.0160018	0.421646	0.417092	0.000848	0.000113	0.000275	6.4e-05	0.136154	0.652308
19	73	m	185	74	21.6216	1.95007	57	140/70	2	27	61	positive	80.5099	25.6401	66.6642	57.335	25.011	27.984	37.386	-0.0361038	0.4224	0.388133	0.000579	0.000233	0.000178	8e-05	0.292523	0.541121
20	75	f	164	64	23.7954	1.7075	76	145/60	2	17.2	57	negative	46.8521	11.713	47.4378	25.533	11.833	12.395	16.935	-0.0150672	0.43133	0.382827	0.000376	3.9e-05	0.000193	3.6e-05	0.11646	0.583851
21	76	f	163	74	27.852	1.83045	82	150/75	1	15	60	negative	55.7239	14.2041	46.4366	47.029	15.268	13.661	22.52	0.0257958	0.38372	0.477558	0.001087	3.4e-05	0.000165	3.1e-05	0.0493546	0.825361
22	69	f	163	62	23.3355	1.67548	65	140/70	1	15.5	55	positive	65.653	25.0675	42.9728	36.462	21.576	22.58	33.047	-0.017299	0.48054	0.320771	0.000342	0.000109	0.000244	6e-05	0.223841	0.45298
23	74	m	172	78	26.3656	1.93046	66	140/75	1	25.9	54	negative	66.3055	24.8646	52.3192	45.904	24.368	26.638	25.694	-0.0323031	0.408336	0.374421	0.00066	0.000133	0.00032	5.7e-05	0.162393	0.564103
24	69	f	160	66	25.7812	1.7127	55	150/80	1	16	62	negative	49.6293	15.7646	64.81	36.884	19.808	14.766	21.797	0.0889367	0.446147	0.395522	0.000488	7e-05	0.00018	3e-05	0.130208	0.635417
25	57	m	182	79	23.8498	1.99847	65	140/85	1	41	53	negative	93.0711	34.5264	75.0574	53.859	28.808	21.917	58.821	0.0833464	0.536252	0.329594	0.000546	0.000201	0.000127	6e-05	0.279443	0.584582
26	68	f	162	62	23.6244	1.67033	60	120/80	1	22	52	positive	68.8487	22.75	52.0855	51.188	22.942	18.1	19.908	0.0653051	0.382112	0.456465	0.000405	9.2e-05	0.00013	2.8e-05	0.183206	0.618321
Healthy controls											MRI data					4D flow MRI volume data							4D flow MRI Kinetic energy data
#	Age (years)	Gender (f/m)	Length (cm)	Weight (kg)	Body Mass Index	Body Surface Area (Mosteller)	Heart Rate at rest	Blood pressure at rest (S/D)	NYHA class	VO2max ml/(min x kg)	EF (%)	Late gadolinium enhancement	LVEDV-index (ml/m2)	LVESV-index (ml/m2)	LV Mass index (g/m2)	Direct Flow (ml)	Retained Inflow (ml)	Delayed Ejection Flow (ml)	Residual Volume (ml)	Descripancy between LV inflow and outflow (%)	Non-ejecting volume ratio	Direct flow volume ratio	Direct Flow KE at ED (J)	Retained Inflow KE at ED (J)	Delayed Ejection Flow KE at ED (J)	Residual Volume KE at ED (J)	Non-ejecting KE ratio	Direct flow KE ratio
1	60	f	174	64	21.1389	1.75879	66	142/72	n.a	n.a	62	n.a	77.326	29.5658	n.a	59.143	26.779	21.616	30.696	0.06	0.41	0.43	0.000926	0.000102	0.000276	4e-05	0.105655	0.688988
2	61	f	179	80	24.968	1.99444	59	122/76	n.a	n.a	66	n.a	88.7469	30.0837	n.a	68.384	33.85	35.016	30.757	-0.01	0.38	0.41	0.00076	0.000349	0.000532	0.000126	0.268817	0.430108
3	63	f	157	58	23.5304	1.59042	65	134/71	n.a	n.a	71	n.a	76.7092	22.6355	n.a	52.152	18.703	14.324	20.531	0.06	0.37	0.49	0.000662	7.4e-05	0.000113	2.8e-05	0.116306	0.754846
4	65	f	162	62	23.6244	1.67033	80	116/72	n.a	n.a	72	n.a	69.4474	19.1579	n.a	60.449	17.92	17.056	18.743	0.01	0.32	0.53	0.00058	7.9e-05	0.000162	2.6e-05	0.123967	0.68477
5	65	f	165	59	21.6713	1.64444	86	116/76	n.a	n.a	60	n.a	66.8923	26.7569	n.a	32.645	23.404	21.917	28.426	0.03	0.49	0.31	0.000585	9.7e-05	0.000402	5.3e-05	0.131926	0.514512
6	68	m	177	81	25.8546	1.99562	70	136/87	n.a	n.a	69	n.a	66.6459	20.545	n.a	60.067	21.134	16.232	23.545	0.06	0.36	0.5	0.000445	7e-05	7e-05	2.3e-05	0.152961	0.731908
7	71	m	180	70	21.6049	1.87083	67	106/67	n.a	n.a	52	n.a	68.4189	33.1404	n.a	36.522	23.926	20.692	43.152	0.05	0.54	0.29	0.000271	7.9e-05	0.000121	3.5e-05	0.522533	0.330085
8	68	f	165	60	22.0386	1.65831	73	140/78	n.a	n.a	68	n.a	84.4232	27.136	n.a	62.176	27.743	21.114	29.25	0.07	0.41	0.44	0.001261	0.000157	0.000398	5.6e-05	0.113782	0.673611
9	70	f	163	72	27.0993	1.80555	81	137/80	n.a	n.a	57	n.a	62.0311	27.1386	n.a	36.141	21.576	20.752	30.355	0.01	0.48	0.33	0.000853	0.000116	0.000388	6.7e-05	0.128511	0.599017
10	32	m	176	75	24.2123	1.91485	60	130/80	n.a	n.a	62	n.a	82.5128	30.8117	n.a	65.893	30.556	21.938	37.145	0.09	0.43528	0.42366	0.000425	9.7e-05	9.4e-05	5.1e-05	0.221889	0.637181
